# Supplementary material for: A One-Year Systematic Study to Assess the Microbiological Profile in Oysters from a Commercial Harvesting Area in Portugal
Source: Microorganisms. 2023 Jan 29;11(2):338. doi: 10.3390/microorganisms11020338 (PMC9965842; doi:10.3390/microorganisms11020338)
Supplement: Supplementary file 1 [file microorganisms-11-00338-s001.zip]

Archive with 1 entries (1 files):
- microorganisms-2161578-supplementary.pdf
